# Supplementary material for: Global coral genomic vulnerability explains recent reef losses
Source: Nat Commun. 2025 Dec 19;17:896. doi: 10.1038/s41467-025-67616-5 (PMC12830885; doi:10.1038/s41467-025-67616-5)
Supplement: Supplementary file 3 — Supplementary Data 1 [file 41467_2025_67616_MOESM3_ESM.xlsx]

## Sheet: Sheet1
Genomic windows			SNPs		Genes
Chromosome/ contig	Start- End	q	Datasets	Position	#	ID	DGE	Start	End	Annotated Protein
chr1 NC_058066.1	10,290,001- 10,290,001	0.099	Selmoni Matz Torquato	10,292,969 10,292,819 10,293,302	1	LOC114961598	ns	10,282,587	10,297,218	Fibronectin
chr1 NC_058066.1	20,040,001- 20,040,001	0.055	Selmoni Shinzato Cooke Torquato	20,045,440 20,044,813 20,044,377 20,046,394	1	LOC114956149	ns	20,031,891	20,059,549	Protein mesh
chr1 NC_058066.1	22,770,001- 22,770,001	0.068	Cooke Matz Shinzato Torquato	22,772,396 22,778,603 22,776,094 22,776,461	1	LOC114967796	?	22,770,690	22,772,471	PiggyBac transposable element-derived protein 4
chr1 NC_058066.1	28,010,001- 28,010,001	0.08	Matz Shinzato Cooke	28,017,048 28,017,768 28,016,099	1	LOC114950224	ns	28,017,132	28,019,790	-
chr1 NC_058066.1	36,370,001- 36,370,001	0.068	Cooke Selmoni Matz Shinzato	36,375,293 36,379,850 36,378,841 36,378,433	1	LOC114966583	-	36,304,385	36,381,911	Adhesion G-protein coupled receptor V1
chr1 NC_058066.1	37,010,001- 37,010,001	0.068	Cooke Shinzato Selmoni Matz	37,011,109 37,011,622 37,018,656 37,010,163	2	LOC114960048 LOC114960103	? ns	37,011,445 37,004,037	37,017,233 37,010,653	Protein artichoke Leucine-rich repeat-containing protein 57
chr1 NC_058066.1	37,300,001- 37,300,001	0.068	Matz Cooke Torquato Shinzato	37,306,398 37,309,268 37,301,717 37,303,683	1	LOC114972168	ns	37,271,633	37,311,277	-
chr1 NC_058066.1	37,540,001- 37,540,001	0.09	Shinzato Matz Selmoni Cooke	37,541,563 37,543,164 37,542,950 37,544,622	2	LOC114953470 LOC114953439	ns ?	37,540,530 37,548,234	37,545,410 37,550,680	- Protein lin-41
chr2 NC_058067.1	1,260,001- 1,260,001	0.077	Selmoni Shinzato Matz	1,260,718 1,268,457 1,268,425	2	LOC114961811 LOC114962376	ns ns	1,269,377 1,247,455	1,272,079 1,265,456	Serine/threonine-protein kinase pim-3 Calcium transport protein 1
chr2 NC_058067.1	3,670,001- 3,670,001	0.032	Matz Torquato Cooke	3,675,988 3,677,185 3,674,210	1	LOC114955787	+	3,659,929	3,679,326	Adhesion G protein-coupled receptor E2
chr2 NC_058067.1	3,700,001- 3,700,001	0.055	Shinzato Selmoni Matz	3,709,869 3,709,557 3,708,594	1	LOC114955762	+	3,687,361	3,714,182	Phosphatidylinositide phosphatase SAC2
chr2 NC_058067.1	5,990,001- 5,990,001	0.068	Shinzato Torquato Matz	5,992,273 5,993,306 5,995,822	1	LOC114972398	+	5,990,719	6,005,366	Heat shock 70 kDa protein 9
chr2 NC_058067.1	9,540,001- 9,540,001	0.055	Drury Matz Selmoni	9,540,633 9,540,606 9,544,095	2	LOC114958799 LOC114958814	ns -	9,548,089 9,514,067	9,573,614 9,540,383	p53-induced death domain-containing protein 1 Kinesin-like protein KIF23
chr2 NC_058067.1	16,800,001- 16,800,001	0.077	Matz Drury Shinzato Selmoni	16,802,448 16,808,926 16,808,055 16,800,952	2	LOC114976631 LOC114976630	- -	16,804,607 16,798,098	16,809,847 16,802,764	Nucleotidyltransferase MB21D2 Nucleotidyltransferase MB21D2
chr2 NC_058067.1	21,030,001- 21,030,001	0.096	Matz Selmoni Torquato Cooke	21,031,328 21,031,398 21,031,387 21,035,858	2	LOC114965334 LOC114965340	ns ?	21,031,136 21,026,209	21,046,403 21,031,081	- -
chr2 NC_058067.1	29,350,001- 29,350,001	0.096	Selmoni Matz Shinzato	29,356,508 29,351,800 29,353,020	2	LOC114959064 LOC114959046	- -	29,358,322 29,349,235	29,370,911 29,355,250	Cyclic nucleotide-binding domain-containing protein 1 Tetratricopeptide repeat protein 28
chr2 NC_058067.1	34,260,001- 34,260,001	0.032	Matz Cooke Shinzato Torquato Selmoni	34,267,757 34,264,302 34,260,981 34,265,179 34,265,299	1	LOC114955874	ns	34,250,276	34,269,826	Tetratricopeptide repeat protein 28
chr3 NC_058068.1	8,920,001- 8,920,001	0.068	Torquato Matz Selmoni Shinzato	8,925,701 8,923,136 8,925,701 8,925,172	1	LOC114965837	-	8,909,636	8,938,454	WASH complex subunit 5
chr4 NC_058069.1	440,001- 440,001	0.069	Matz Cooke Shinzato	445,838 443,286 440,029	1	LOC122947032	ns	439,881	445,916	-
chr4 NC_058069.1	3,060,001- 3,060,001	0.068	Matz Cooke Drury	3,068,565 3,068,695 3,068,895	4	LOC122958784 LOC122958782 LOC122958780 LOC114961461	? ? ? ns	3,064,798 3,065,666 3,067,061 3,057,442	3,074,174 3,067,756 3,071,926 3,121,257	- - - -
chr4 NC_058069.1	9,090,001- 9,090,001	0.055	Torquato Shinzato Cooke Matz Drury	9,099,279 9,099,342 9,099,069 9,099,948 9,099,806	NA	NA	?	NA	NA	NA
chr4 NC_058069.1	12,040,001- 12,040,001	0.09	Matz Shinzato Cooke	12,041,461 12,049,516 12,042,377	NA	NA	?	NA	NA	NA
chr4 NC_058069.1	13,430,001- 13,430,001	0.068	Matz Selmoni Shinzato	13,433,943 13,430,204 13,439,104	1	LOC114955057	?	13,428,967	13,441,371	-
chr4 NC_058069.1	16,120,001- 16,120,001	0.077	Shinzato Torquato Matz	16,125,066 16,124,565 16,124,708	1	LOC114948286	?	16,123,785	16,127,292	Retrovirus-related Pol polyprotein from transposon 412
chr4 NC_058069.1	16,390,001- 16,390,001	0.099	Cooke Shinzato Matz Drury	16,398,586 16,398,577 16,394,277 16,396,153	1	LOC114948146	ns	16,399,214	16,403,418	-
chr4 NC_058069.1	21,340,001- 21,340,001	0.077	Shinzato Matz Torquato	21,343,863 21,348,294 21,347,554	2	LOC114954496 LOC114954494	ns ns	21,342,547 21,292,365	21,345,558 21,342,456	- Hemicentin-1
chr4 NC_058069.1	27,320,001- 27,320,001	0.055	Cooke Shinzato Matz Selmoni	27,326,142 27,327,999 27,327,135 27,325,110	2	LOC114962131 LOC114962111	? ns	27,322,992 27,329,038	27,328,231 27,333,823	ALK tyrosine kinase receptor Beta-2 adrenergic receptor
chr5 NC_058070.1	1,190,001- 1,190,001	0.055	Selmoni Shinzato Matz	1,194,560 1,191,632 1,190,599	2	LOC114948182 LOC114948177	? ns	1,196,659 1,188,421	1,199,852 1,195,727	- -
chr5 NC_058070.1	9,000,001- 9,000,001	0.055	Matz Cooke Shinzato	9,001,969 9,004,851 9,005,746	1	LOC114951588	?	9,003,175	9,004,632	-
chr5 NC_058070.1	11,100,001- 11,100,001	0.09	Cooke Torquato Matz	11,109,730 11,109,282 11,104,509	5	LOC122959092 LOC122959093 LOC122959094 LOC114950235 LOC122959730	? ? ? ? ?	11,102,071 11,103,159 11,108,705 11,109,987 11,099,417	11,104,763 11,104,550 11,110,011 11,111,440 11,104,763	- - - - -
chr5 NC_058070.1	20,580,001- 20,580,001	0.096	Selmoni Torquato Matz	20,584,895 20,584,895 20,585,723	1	LOC114955657	ns	20,550,717	20,610,432	Transmembrane protein KIAA1109
chr5 NC_058070.1	21,150,001- 21,150,001	0.055	Torquato Cooke Selmoni Shinzato	21,155,842 21,152,447 21,155,816 21,157,496	2	LOC122959746 LOC114969872	? -	21,150,186 21,148,002	21,150,557 21,173,165	- Cytoplasmic tR- 2-thiolation protein 1
chr6 NC_058071.1	1,670,001- 1,670,001	0.09	Selmoni Shinzato Matz Torquato	1,672,635 1,674,718 1,674,024 1,672,522	1	LOC114967515	ns	1,674,175	1,681,593	-
chr6 NC_058071.1	5,580,001- 5,580,001	0.068	Shinzato Cooke Matz	5,589,419 5,586,669 5,589,241	1	LOC114957539	?	5,586,232	5,588,134	Uncharacterized protein K02A2.6
chr6 NC_058071.1	12,700,001- 12,700,001	0.055	Selmoni Shinzato Cooke	12,700,467 12,709,531 12,705,382	2	LOC122960374 LOC114973614	ns ns	12,706,748 12,696,343	12,715,968 12,703,580	Olfactomedin-like protein 2A Olfactomedin-like protein 2A
chr6 NC_058071.1	14,570,001- 14,570,001	0.041	Torquato Shinzato Selmoni	14,570,807 14,571,010 14,570,851	NA	NA	?	NA	NA	NA
chr7 NC_058072.1	2,720,001- 2,720,001	0.055	Shinzato Torquato Matz	2,725,178 2,722,514 2,725,837	1	LOC114977834	?	2,727,256	2,729,799	-
chr7 NC_058072.1	7,030,001- 7,030,001	0.068	Cooke Matz Shinzato	7,034,550 7,033,558 7,033,024	1	LOC122960927	?	7,039,454	7,041,109	-
chr8 NC_058073.1	9,910,001- 9,910,001	0.068	Cooke Matz Drury	9,914,843 9,919,385 9,910,115	2	LOC114974575 LOC114974573	ns ns	9,914,336 9,909,255	9,915,505 9,925,645	- -
chr8 NC_058073.1	13,180,001- 13,180,001	0.097	Torquato Matz Shinzato	13,182,663 13,181,144 13,184,594	1	LOC114968694	-	13,167,639	13,186,522	Ubiquitin-like modifier-activating enzyme 1
chr9 NC_058074.1	3,590,001- 3,590,001	0.055	Torquato Cooke Shinzato	3,597,175 3,590,672 3,597,439	2	LOC114970030 LOC114970008	ns ns	3,594,241 3,579,976	3,598,810 3,608,703	- Polyunsaturated fatty acid 5-lipoxygenase
chr9 NC_058074.1	4,430,001- 4,430,001	0.087	Torquato Cooke Drury Selmoni	4,434,503 4,434,345 4,434,480 4,433,072	2	LOC114970072 LOC114970097	+	4,427,847 4,421,354	4,437,446 4,450,739	Uromodulin 60S ribosomal export protein NMD3
chr9 NC_058074.1	5,130,001- 5,130,001	0.084	Cooke Matz Shinzato	5,130,345 5,130,066 5,130,530	1	LOC114960495	-	5,129,505	5,148,460	Protein unc-45 homolog B
chr9 NC_058074.1	13,920,001- 13,920,001	0.032	Selmoni Cooke Matz	13,928,615 13,921,057 13,928,074	1	LOC114976214	ns	13,928,331	13,951,911	Glutamate receptor 7
chr9 NC_058074.1	16,750,001- 16,750,001	0.081	Cooke Drury Torquato	16,759,788 16,759,033 16,752,501	1	LOC114951044	ns	16,743,398	16,762,292	-
chr10 NC_058075.1	3,260,001- 3,260,001	0.05	Shinzato Cooke Matz	3,266,584 3,265,502 3,266,440	1	LOC114953722	+	3,248,813	3,265,797	Protein SSUH2 homolog
chr10 NC_058075.1	3,270,001- 3,270,001	0.063	Shinzato Matz Cooke	3,276,088 3,275,457 3,273,730	1	LOC114953700	ns	3,279,372	3,282,142	Late endosomal/lysosomal adaptor and MAPK and MTOR activator 5
chr10 NC_058075.1	14,450,001- 14,450,001	0.055	Matz Shinzato Drury	14,452,192 14,454,569 14,456,349	3	LOC114963342 LOC114963347 LOC114963351	? - ns	14,451,276 14,459,869 14,442,434	14,456,429 14,461,923 14,451,192	Tripartite motif-containing protein 45 - Polysaccharide biosynthesis domain-containing protein 1
chr10 NC_058075.1	14,550,001- 14,550,001	0.097	Matz Shinzato Cooke Drury	14,554,297 14,554,855 14,554,897 14,557,157	3	LOC114963223 LOC114963202 LOC114963212	- + -	14,552,807 14,559,607 14,539,768	14,559,514 14,594,938 14,552,829	Frizzled-8 Enolase 4 Leucine-rich repeat-containing protein 27
chr10 NC_058075.1	17,570,001- 17,570,001	0.09	Cooke Matz Shinzato	17,570,705 17,578,090 17,579,394	1	LOC114947682	-	17,578,092	17,592,389	Acylamino-acid-releasing enzyme
chr10 NC_058075.1	18,370,001- 18,370,001	0.077	Shinzato Drury Matz	18,378,044 18,372,559 18,370,350	1	LOC114953413	-	18,356,789	18,384,393	E3 ubiquitin-protein ligase RNF123
chr11 NC_058076.1	8,540,001- 8,540,001	0.032	Cooke Selmoni Shinzato	8,543,635 8,548,604 8,544,491	1	LOC114975581	-	8,517,855	8,546,063	WD repeat and HMG-box D--binding protein 1
chr11 NC_058076.1	14,800,001- 14,800,001	0.068	Cooke Shinzato Drury	14,809,552 14,801,782 14,808,658	1	LOC114957149	ns	14,798,346	14,806,253	SET domain-containing protein 14
chr11 NC_058076.1	16,790,001- 16,790,001	0.096	Shinzato Matz Drury	16,795,226 16,794,615 16,798,343	1	LOC114965395	?	16,789,422	16,790,592	-
chr12 NC_058077.1	1,740,001- 1,740,001	0.091	Cooke Matz Torquato Shinzato	1,749,896 1,742,711 1,741,493 1,740,808	1	LOC114956891	ns	1,730,631	1,759,363	Lactadherin
chr12 NC_058077.1	4,900,001- 4,900,001	0.068	Selmoni Shinzato Matz	4,900,951 4,908,255 4,900,573	2	LOC114974291 LOC114974126	+	4,900,904 4,907,920	4,903,832 4,910,262	- -
chr12 NC_058077.1	11,270,001- 11,270,001	0.096	Torquato Matz Shinzato Cooke	11,271,053 11,270,917 11,278,506 11,273,716	2	LOC114968482 LOC114948467	? ns	11,276,547 11,269,275	11,278,954 11,274,326	- -
chr12 NC_058077.1	12,910,001- 12,910,001	0.096	Cooke Matz Shinzato	12,918,298 12,916,013 12,912,348	2	LOC114976680 LOC114976677	? ?	12,918,017 12,909,998	12,921,173 12,913,164	- -
chr12 NC_058077.1	18,520,001- 18,520,001	0.099	Shinzato Matz Selmoni	18,524,756 18,522,348 18,525,873	3	LOC114958632 LOC122965083 LOC114958635	+	18,522,692 18,529,546 18,518,400	18,539,550 18,534,505 18,523,134	H(+)/Cl(-) exchange transporter 7 - Cerebellar degeneration-related protein 2-like
chr13 NC_058078.1	10,880,001- 10,880,001	0.091	Shinzato Matz Selmoni	10,886,031 10,889,427 10,884,619	1	LOC114969402	ns	10,884,051	10,891,914	-
chr13 NC_058078.1	11,510,001- 11,510,001	0.063	Selmoni Torquato Shinzato Matz	11,516,500 11,510,276 11,512,003 11,519,467	2	LOC114966268 LOC114966267	- -	11,511,156 11,505,833	11,517,786 11,511,217	- -
chr13 NC_058078.1	17,730,001- 17,730,001	0.068	Selmoni Torquato Shinzato Cooke	17,734,360 17,736,884 17,731,410 17,733,000	1	LOC114959494	?	17,731,815	17,736,210	-
chr14 NC_058079.1	8,230,001- 8,230,001	0.068	Shinzato Selmoni Matz	8,238,308 8,239,161 8,238,167	2	LOC114962569 LOC114962580	+	8,237,242 8,223,640	8,290,054 8,231,522	Rho GTPase-activating protein 29 Plasminogen activator inhibitor 1 R--binding protein
chr14 NC_058079.1	12,470,001- 12,470,001	0.068	Drury Cooke Shinzato Matz	12,475,609 12,476,827 12,474,460 12,472,753	NA	NA	?	NA	NA	NA
chr14 NC_058079.1	16,280,001- 16,280,001	0.093	Matz Selmoni Shinzato	16,289,268 16,286,493 16,288,451	2	LOC114956529 LOC114956528	- ?	16,285,987 16,271,252	16,307,073 16,285,140	Afadin -
NW_025322615.1	630,001- 630,001	0.096	Shinzato Matz Selmoni	636,150 635,134 636,149	1	LOC114947105	ns	632,316	657,365	Ephrin type-A receptor 3
NW_025322620.1	180,001- 180,001	0.08	Cooke Torquato Drury Shinzato	184,043 181,579 182,675 181,902	1	LOC114967789	?	180,442	182,029	ATP-dependent D- helicase Q1
NW_025322625.1	1,180,001- 1,180,001	0.061	Cooke Shinzato Torquato	1,183,313 1,182,723 1,186,306	1	LOC114963338	+	1,179,631	1,219,065	Oncoprotein-induced transcript 3 protein
NW_025322625.1	1,210,001- 1,210,001	0.068	Torquato Drury Shinzato Cooke	1,218,994 1,216,031 1,219,814 1,211,730	1	LOC114963338	+	1,179,631	1,219,065	Oncoprotein-induced transcript 3 protein
NW_025322626.1	530,001- 530,001	0.032	Cooke Torquato Matz Shinzato	539,776 536,316 539,570 535,429	3	LOC114967317 LOC114973321 LOC114967303	ns ns ns	530,249 539,254 519,578	532,042 543,469 530,043	- TNF receptor-associated factor 6 -
NW_025322627.1	930,001- 930,001	0.091	Torquato Shinzato Cooke Selmoni	932,032 932,783 931,643 931,999	1	LOC122949945	+	930,352	941,249	Receptor-type tyrosine-protein phosphatase delta
NW_025322628.1	660,001- 660,001	0.055	Torquato Shinzato Matz	663,377 667,339 668,559	1	LOC114964724	-	669,364	671,368	Collagen alpha-3(VI) chain
NW_025322633.1	40,001- 40,001	0.096	Matz Shinzato Cooke Drury	43,357 43,678 41,589 43,568	1	LOC122950252	+	38,861	41,410	-
NW_025322636.1	140,001- 140,001	0.086	Torquato Cooke Selmoni Matz Shinzato	141,624 147,245 141,534 146,878 141,524	1	LOC114956952	ns	135,597	162,606	NFX1-type zinc finger-containing protein 1
NW_025322654.1	120,001- 120,001	0.055	Matz Shinzato Cooke	121,009 120,478 121,157	1	LOC122951140	?	128,457	130,976	Zinc finger protein 862
NW_025322656.1	120,001- 120,001	0.082	Torquato Selmoni Cooke	120,311 120,414 126,380	2	LOC114969246 LOC114973944	? ns	117,351 73,292	121,106 156,869	- MAM and LDL-receptor class A domain-containing protein 1
NW_025322657.1	200,001- 200,001	0.055	Shinzato Torquato Drury	201,932 203,463 203,486	1	LOC122951222	?	203,060	203,838	Retrovirus-related Pol polyprotein from transposon 412
NW_025322668.1	270,001- 270,001	0.099	Cooke Selmoni Matz Torquato	276,644 277,190 276,239 277,146	NA	NA	?	NA	NA	NA
NW_025322695.1	70,001- 70,001	0.091	Matz Cooke Torquato	72,978 77,141 74,976	1	LOC114954361	?	70,393	72,360	Melanocyte-stimulating hormone receptor
NW_025322750.1	50,001- 50,001	0.068	Cooke Matz Torquato	52,775 54,970 54,239	1	LOC114972120	?	56,285	57,589	-
NW_025322770.1	150,001- 150,001	0.068	Selmoni Cooke Matz	152,302 150,959 155,219	2	LOC114965893 LOC114965872	ns ?	154,491 149,693	163,294 153,341	- -
NW_025322777.1	390,001- 390,001	0.041	Cooke Matz Torquato	397,719 397,353 397,693	2	LOC122953434 LOC114947948	? +	399,154 377,872	400,002 396,917	- Hemicentin-1
NW_025322890.1	20,001- 20,001	0.055	Matz Torquato Cooke	25,314 25,035 24,868	2	LOC114967591 LOC122954621	? ?	24,130 27,134	26,945 29,277	- -
NW_025323125.1	230,001- 230,001	0.032	Selmoni Cooke Torquato Matz	237,886 237,592 237,862 237,375	NA	NA	?	NA	NA	NA
NW_025323127.1	80,001- 80,001	0.069	Cooke Torquato Selmoni	83,352 85,647 85,600	NA	NA	?	NA	NA	NA
